# Supplementary material for: High endothelial venules in intracranial germinomas: Implications for lymphocytes infiltration
Source: Cancer Med. 2022 Oct 19;12(5):5450–60. doi: 10.1002/cam4.5367 (PMC10028053; doi:10.1002/cam4.5367)
Supplement: Supplementary file 1 — Appendix S1 [file CAM4-12-5450-s001.xlsx]

## Sheet: Sheet1
Symbol	case 4 mRNA	case 6 mRNA	case 3 mRNA	case 1 mRNA	case 5 mRNA	case 2 mRNA	FC(H/L)
WIF1	3.23924	3.09944	2.5064	5.03283	7.00526	5.72075	2.00776
GAPT	3.90351	2.83736	3.28213	4.75124	6.78327	5.98529	1.74796
SLCO1C1	3.53162	3.37455	3.65636	5.94298	6.25938	6.10758	1.73348
LGI1	4.05052	3.25386	3.41364	6.55202	6.21073	5.38008	1.69274
BMS1P20	7.85716	4.22172	7.01153	9.14553	10.266	12.1248	1.65195
CP	4.66431	3.34801	4.12648	6.52659	7.19684	6.12359	1.63501
GPR18	5.85614	3.66516	5.54607	7.6393	8.64549	8.16163	1.62247
CHL1	4.18188	3.67908	5.50309	7.71145	6.98842	6.87252	1.61421
BLNK	6.1973	3.46713	5.39056	7.67439	8.496	7.98067	1.60419
PIK3AP1	4.48838	3.82387	3.42809	6.15281	6.50665	6.17013	1.60384
LTF	6.90155	5.08923	6.90155	9.9887	10.4319	9.72826	1.59583
CFI	4.84143	3.44875	3.99977	6.05258	7.42144	6.12135	1.59442
STAP1	4.788	3.67531	3.89484	5.81509	7.95896	5.92815	1.59427
CLEC2B	3.65722	2.62423	2.68052	4.78542	4.55667	4.78119	1.57591
TLR3	4.19146	2.58317	3.28478	6.05608	4.67127	5.11399	1.57478
C1S	6.13819	3.9084	4.63326	7.22953	8.12791	7.63571	1.56631
IGHD	4.93034	3.70829	5.17617	8.36288	6.91913	5.98426	1.53938
AC079767.4	4.93575	3.17501	5.68983	6.94987	7.68621	6.50386	1.53181
C2orf40	5.47341	4.22134	4.46825	8.13477	7.02618	6.43986	1.52516
IL33	4.21404	3.48507	3.71833	5.88918	5.97623	5.52165	1.52285
MST4	5.84451	3.62422	5.37227	7.18223	7.95876	7.23605	1.50778
LPAR1	4.60382	3.79564	5.38691	7.6744	6.97739	6.00772	1.49855
FCGR2B	5.67426	4.31866	4.87893	6.95065	7.62638	7.66324	1.49546
SIX3	4.61557	3.10749	3.8114	5.65565	5.83449	5.62869	1.48415
ADAMTS19	5.16069	4.87257	4.04344	6.96014	6.1965	7.69763	1.48147
METTL21A	4.31843	3.00348	3.88838	6.21386	5.70358	4.62314	1.47548
LINC00623	5.01366	4.29079	4.73723	7.15067	6.9495	6.61719	1.47542
CD37	7.56307	4.43752	7.00186	9.54706	9.24012	9.18252	1.4719
CLEC2D	5.05553	3.63656	3.87972	5.31863	7.01394	6.02203	1.45998
ITGA4	5.34387	3.31688	4.33472	5.62241	6.30277	6.88849	1.44771
CPNE5	5.82799	4.03017	4.64291	7.17465	6.66427	7.0953	1.44363
APOBEC3F	5.49818	4.0461	4.01686	6.5654	6.62733	6.30882	1.43805
WLS	4.89105	4.36081	5.91166	8.00418	7.50654	6.27338	1.43661
MR1	4.77479	3.68037	3.81051	6.27589	5.78264	5.52721	1.43374
CD96	3.54364	2.69863	3.30822	4.56776	4.33308	4.78247	1.43273
LY9	3.98006	2.92971	3.67935	4.70458	4.89854	5.52552	1.4287
PKHD1L1	3.35676	3.39009	2.92142	4.64678	4.92511	4.22771	1.42731
AL928768.3	4.15381	2.89421	3.92266	4.8227	4.94927	5.8373	1.42282
TMEM47	5.63082	4.25824	4.71373	7.46072	7.43312	5.87214	1.42206
TMEM119	4.89581	3.34535	5.69122	6.77022	6.48479	6.52879	1.41999
LOC101928789	5.14417	3.60882	5.0441	6.0797	6.9523	6.55538	1.41968
GBP3	6.43474	4.89008	6.05541	8.9562	8.11987	7.57378	1.41827
PIK3CG	4.32418	4.03163	3.73613	5.15597	5.82984	6.15619	1.41764
OASL	6.53451	4.23214	5.11192	7.59269	7.68247	7.21659	1.41648
IRS1	4.26889	4.06059	3.74759	4.64593	6.37802	6.07163	1.41554
GNLY	6.19434	4.38658	4.29543	7.64885	6.84342	6.5113	1.41188
THEMIS	3.71692	3.04011	3.79413	5.14659	4.39604	5.33568	1.41011
ADAM28	5.41711	3.88188	5.92771	7.29229	7.04062	7.12812	1.40944
GALNT3	4.5554	3.29781	3.40174	4.82016	5.43916	5.59993	1.40909
NCF1	6.14914	4.36619	5.51117	8.15139	7.3934	6.9908	1.40615
AIM2	6.35022	5.51117	5.99249	8.56767	8.72655	7.79062	1.40501
SPON1	4.78364	4.38398	4.2057	7.10823	6.17145	5.4471	1.40031
RUNDC3B	4.09431	5.37158	4.59172	6.83358	5.83075	7.01423	1.39985
SGPP1	6.0393	4.96642	4.70907	7.4195	7.41535	7.16053	1.39966
THAP2	3.33896	2.69996	3.13612	3.73883	4.94373	4.11898	1.39526
KLRC3	5.78075	3.83877	4.79408	6.85989	6.48467	6.74992	1.39413
ID3	7.81525	5.57332	7.52236	9.18221	10.3572	9.49869	1.38866
RTP4	6.35022	4.4107	4.50126	7.68594	6.70526	6.79678	1.38827
CHRDL1	5.30109	4.51996	3.7157	5.86766	6.47143	6.45205	1.38816
STK17B	5.79074	4.37654	4.7622	6.31275	7.66415	6.73682	1.38744
IL7	3.79016	3.32433	3.66676	5.28807	5.04591	4.58175	1.38349
LRRK2	4.97349	4.08131	5.03545	7.27619	6.14995	6.0555	1.38263
CFL2	4.87953	4.22327	3.48145	6.14046	5.7383	5.51117	1.38188
GMDS	5.90656	5.47965	3.96006	6.67082	7.66887	6.81177	1.37828
WIPF1	5.68626	3.96951	6.09886	7.09819	7.5601	7.03101	1.37669
LINC01279	3.79648	3.90401	4.25057	6.06653	5.72194	4.63485	1.37421
MGST1	5.96926	7.92708	5.46841	9.19482	9.16558	8.2492	1.37413
PTPN22	5.34111	4.09299	5.4304	6.9368	6.64224	6.82693	1.3728
TAPBPL	5.99142	4.23119	5.56759	7.86003	6.98842	6.81326	1.37184
GK3P	4.1865	3.44875	3.1969	5.39067	5.13293	4.3275	1.37102
PEA15	7.28421	5.12713	6.58308	9.64268	8.16416	8.21207	1.36982
44440	5.22037	3.8512	4.75864	6.24551	6.20508	6.48304	1.369
SEL1L3	7.1726	4.6197	6.5759	8.02347	8.39211	8.72251	1.36857
ZBED2	4.19965	3.19819	4.06401	5.10001	5.46663	5.09006	1.36598
TIFA	6.98317	6.29393	5.98576	9.26459	8.57595	8.2727	1.35563
TUBB4A	6.66913	5.36078	5.25244	8.48854	6.98887	7.93519	1.35471
IL21R	4.11126	3.56104	4.50297	5.79815	4.99871	5.68804	1.35397
GIMAP2	7.56222	5.8555	6.38088	9.09224	8.94652	8.74602	1.35286
CD1D	4.72659	5.21804	4.25026	6.98521	5.73111	6.48304	1.35255
SLC1A4	5.69249	4.4771	5.78447	7.76974	6.98842	6.79973	1.35125
LRRN3	5.04875	4.30547	4.52568	6.58884	6.58884	5.56108	1.35006
EPB41L3	5.17128	4.87137	5.44564	7.82066	6.21469	6.86074	1.34915
CSGALNACT1	5.9424	4.45342	5.7428	7.94626	6.67951	7.06907	1.34428
CYAT1	4.70063	4.56123	4.67278	6.48056	6.16395	6.08704	1.34424
RNASE4	4.46161	3.28281	3.70437	4.82188	5.60172	4.93549	1.34155
CFH	4.45313	3.8358	5.31981	6.5719	5.58648	6.09315	1.34116
BTLA	5.44171	4.2165	4.72269	5.9009	7.2934	6.08954	1.34093
CPQ	5.59978	4.67162	4.86664	6.60847	6.77739	6.90252	1.34023
EPDR1	5.38338	5.04343	5.17092	7.27726	6.8981	6.71123	1.33908
P2RY10	5.59326	4.14567	4.92999	5.97862	7.32218	6.30878	1.33681
TICAM2	5.58943	4.66094	5.23195	7.41727	6.4909	6.75229	1.33445
YPEL4	4.87043	4.15897	4.78365	5.47112	5.99041	6.97023	1.33437
RAB39B	4.57848	4.10782	3.95124	5.93283	5.71241	5.17617	1.33107
HIVEP2	4.43566	3.77661	4.77144	6.35323	5.19719	5.69368	1.32813
TC2N	4.50027	3.54949	4.37654	5.39454	5.55549	5.54776	1.32765
MOXD1	4.80328	4.49494	5.13027	6.46682	6.60794	6.0792	1.32751
BICC1	4.14909	3.54205	4.3996	4.85641	5.88092	5.30746	1.32703
MEF2C	6.59519	4.69687	6.84691	8.02584	8.27806	7.75854	1.32656
MAN1A1	5.7595	4.60775	4.63438	6.69244	6.11163	7.0897	1.32611
PSMB8-AS1	6.25366	4.91992	6.64841	8.16336	7.84727	7.61491	1.32564
ABCB1	4.27275	4.36726	4.90618	6.27589	5.6147	6.06344	1.32539
RASGRP3	5.74888	4.43836	5.73098	7.10663	7.51777	6.42788	1.32253
SCN3A	3.63507	3.6284	3.9028	5.54142	4.95021	4.264	1.32145
TMEM163	4.83914	4.20348	4.73846	6.23082	6.66306	5.30774	1.32077
SIMC1	4.92116	3.9525	5.05048	6.18543	6.26686	5.93385	1.32045
GPR65	6.99326	5.94944	6.41142	9.20111	8.11297	8.21319	1.31896
CASP4	6.33804	4.87677	6.07416	7.84852	7.49523	7.44871	1.31832
STON1	4.4469	3.29313	4.53632	5.3222	5.56408	5.2786	1.31675
CD40	6.10285	5.17322	5.50499	7.99325	6.86533	7.2377	1.31674
BCL2A1	6.76773	6.22741	7.21718	10.242	8.36038	7.99598	1.31595
CASP1	5.64375	5.04272	5.30959	7.43682	6.51598	7.07651	1.31466
LCK	6.69732	4.79873	6.66418	8.06582	7.64633	8.13582	1.3132
CD160	4.87571	3.97405	3.94241	5.8178	4.8812	6.08844	1.31232
LRP11	5.79957	5.58885	4.38371	6.5898	7.15801	6.90647	1.30954
SOX2	4.6082	3.88235	3.98436	5.38112	5.88089	5.06206	1.30855
DCN	6.91554	6.30465	7.69255	10.0881	8.68959	8.58712	1.30852
TMEM156	4.61557	4.51459	4.7185	5.10071	6.76742	6.21348	1.30566
PCGF5	6.14526	5.09462	5.99147	7.84521	7.54738	7.06923	1.30354
CD72	6.41782	5.93964	5.11284	7.1911	7.89565	7.68028	1.30319
CYBRD1	4.41464	4.01369	4.44355	5.38184	5.84255	5.54365	1.30269
C2orf43	4.38327	4.31017	5.19888	5.64032	6.46331	5.98247	1.30188
BTK	5.69228	4.32122	5.42733	6.68494	7.0934	6.32297	1.30183
SPG20	5.57549	5.06848	5.70353	7.76511	6.98568	6.527	1.30159
CDK14	5.82875	5.66996	6.12672	7.66874	7.65744	7.61406	1.30154
ARHGAP30	6.91719	5.03407	6.8124	8.4714	7.56274	8.37378	1.30081
PHYHIPL	5.32878	5.20811	4.80425	7.14138	6.78755	6.02359	1.30059
TLR1	5.06173	4.64018	5.01008	7.21446	5.73913	6.15057	1.29854
GIMAP1	5.44171	4.22967	5.1487	6.4949	6.098	6.61016	1.29575
ZNF521	4.7264	4.1029	3.89159	5.41115	5.26402	5.77845	1.29343
GLS	5.45488	4.14162	4.90761	6.01917	6.18491	6.54854	1.29292
AQP1	6.87629	5.53094	5.94451	7.7366	8.22219	7.76526	1.29274
CSTA	8.07982	6.12875	8.60383	9.79522	10.0589	9.60502	1.29136
MBD2	7.80118	5.86114	7.48235	9.25178	9.2292	8.82111	1.2912
PLEKHG1	5.05697	3.95654	5.04914	5.73621	6.43066	5.98617	1.29087
LPXN	7.14496	5.65975	7.42596	9.07691	8.62057	8.38301	1.28916
EVI2A	7.63193	6.11215	7.72996	9.60325	9.4289	8.64588	1.28891
ZNF804A	3.18026	2.85079	3.47068	4.62539	3.81993	3.79919	1.28866
TMEM117	3.49356	3.81151	3.71622	5.19867	4.46705	4.53056	1.28808
PDLIM5	5.34158	5.6141	4.13539	6.59093	6.49908	6.32495	1.28652
ACSL5	5.68658	4.96077	5.72404	6.92614	6.74996	7.3711	1.28561
LRRC17	4.42321	3.94071	3.61328	5.39581	5.26543	4.73341	1.28533
ARMCX3	6.87189	6.45063	6.38073	8.24079	8.60058	8.48302	1.28529
FLJ32255	5.07632	4.36413	4.25785	6.27173	5.19719	6.11999	1.28402
CD200	4.57785	4.1994	4.50342	5.73999	6.053	5.24713	1.28308
ALOX5AP	7.50205	6.09701	6.86282	9.08621	8.97341	8.16362	1.28156
MZB1	7.77698	5.89972	6.51615	8.2516	8.45167	9.16136	1.28088
KLRC4-KLRK1	6.49785	5.09314	5.53294	6.86924	7.41501	7.64777	1.28078
PM20D2	5.34038	5.56994	4.97863	6.34686	7.38429	6.61719	1.28066
CD48	8.83691	7.0042	8.16692	10.6982	9.947	10.0932	1.28034
PSMB8	8.1823	6.06847	7.20581	9.55102	8.93175	8.97762	1.27981
CD44	6.37156	5.20397	6.07865	8.06666	6.94892	7.5753	1.27963
GK	5.79547	4.75878	5.07944	7.31379	6.55979	6.11959	1.27885
GZMK	7.86444	6.01576	8.10384	9.43309	8.87546	9.79674	1.27844
FAS	6.00387	5.53247	6.46874	8.13878	7.76264	7.09878	1.27743
PRKD1	3.3732	3.31157	3.69791	4.88418	4.30929	4.06957	1.27742
PRRX1	4.39814	4.50709	4.65949	6.12629	5.88017	5.30932	1.27653
HCP5	6.05242	5.0207	6.25861	7.9181	6.98146	7.22156	1.27634
FOXF2	4.59852	3.97405	3.63263	5.55667	4.86818	5.14659	1.2758
ANXA4	6.99492	5.83353	6.68147	8.67162	8.18926	8.01368	1.27497
ABHD15	5.26463	4.10426	4.83326	5.98792	5.87953	6.23323	1.2745
DENND2D	7.27157	5.4366	6.79393	8.42289	8.03141	8.38884	1.27387
ANKRD29	3.17864	2.97348	3.22127	4.25138	3.87741	3.81156	1.27386
TRIM34	5.44261	4.53926	4.63211	6.3966	6.06642	6.15234	1.2738
EVI2B	8.05637	6.2051	8.06831	9.64137	9.46887	9.32849	1.27358
BTN3A2	7.34001	5.55502	7.6151	8.99223	8.50696	8.61763	1.27336
NCF4	6.40578	5.60351	5.93329	7.83045	7.43772	7.54269	1.27133
PRKACB	7.99493	7.00051	7.84094	9.97775	9.4642	9.55754	1.26988
RND3	5.85169	5.70365	6.74323	8.43197	7.71228	7.09156	1.26982
HTR2B	2.82966	2.90629	2.91029	3.14995	3.99394	3.83508	1.2698
STAMBPL1	5.9268	4.84378	5.34347	7.06044	6.60363	6.79587	1.2697
BST2	7.8537	5.85039	6.73683	9.15995	8.40578	8.32883	1.2668
SLCO2B1	6.10237	5.0207	5.24062	7.03289	6.37756	7.3017	1.26574
TMEM71	4.03675	4.04271	4.45398	5.35202	5.36814	5.13763	1.26524
GIMAP4	7.74764	6.04327	7.03041	9.37762	8.21628	8.74384	1.26494
XYLT1	5.23414	4.29658	5.20121	6.1425	6.76958	5.71764	1.26458
OPN3	6.12509	5.14643	6.30079	7.53274	7.49469	7.1788	1.26371
HLA-DMA	8.685	6.99964	9.07954	10.9606	10.0823	10.225	1.26263
SGMS1	6.04338	5.0207	5.73883	7.34311	7.48787	6.37429	1.262
GLIS3	5.33311	5.17322	5.30717	6.21669	6.5654	7.17451	1.262
BTN3A2	8.6039	6.59216	8.88674	10.4599	9.69816	10.2313	1.26187
RCSD1	7.33798	6.13621	6.94839	8.50499	8.59549	8.66074	1.26141
CLIC5	3.60655	3.63597	3.39349	4.27596	4.65598	4.47978	1.26097
LOC101927204	4.90881	3.97901	4.64276	5.65546	5.71526	5.66861	1.25932
TLR4	5.74375	5.13084	4.7759	7.09935	5.98948	6.61636	1.25908
SLC9A9	6.01652	4.84448	6.10837	7.73021	6.787	6.83059	1.25802
TIGIT	5.39579	4.1885	5.1878	6.10062	6.29267	6.1785	1.25722
TBC1D9	6.77563	5.82178	7.2107	8.92599	7.62974	8.33707	1.2567
PLAC8	7.65131	7.19978	6.24506	8.9213	9.04493	8.52083	1.25554
RRAS	6.26426	5.65074	5.51451	7.52651	6.87064	7.48523	1.25548
SLC46A3	5.81644	4.92947	6.46682	7.59151	6.99978	7.01222	1.25509
VAV3	4.32916	4.07162	4.03949	4.90372	5.53288	5.16715	1.25429
ID2	3.7775	3.68034	4.1663	5.06948	4.42093	5.08624	1.254
FAM198B	3.29655	3.25595	3.2267	4.58706	3.9376	3.72363	1.25249
BCL11A	5.52876	5.20759	5.81629	7.19183	7.27169	6.24039	1.25079
SYK	7.07616	5.6247	6.84006	8.00979	8.44214	7.93696	1.24809
TMEM176A	8.03106	6.96207	7.73524	10.1294	8.63516	9.6023	1.24808
GIMAP6	8.01976	6.35387	7.11101	9.42099	8.38422	8.98791	1.24708
SETD7	6.31285	5.80226	6.8334	8.31057	7.71351	7.59138	1.2463
ARSE	3.87143	3.66633	3.98789	4.58665	5.3023	4.4752	1.24628
SFRP4	4.80923	4.32381	5.36748	5.69708	6.47695	5.89731	1.24626
MS4A14	3.87131	3.36621	3.58084	4.71034	4.30862	4.45559	1.24553
PEBP4	3.88166	3.67189	3.8092	5.08441	4.76125	4.30459	1.24532
BTG2	5.77535	4.99776	5.36367	6.73792	6.47592	6.86466	1.24427
SAMSN1	7.28819	6.25231	6.95041	9.21694	7.75094	8.52429	1.24407
CARD16	7.09358	6.36112	7.10907	9.15238	8.19574	8.23151	1.24392
GPC4	3.78268	3.37132	3.29215	4.3211	4.1663	4.50406	1.24366
BZRAP1-AS1	4.23163	3.87906	4.08061	4.99217	5.25395	4.88129	1.24084
PLP2	6.79753	5.35095	6.75166	8.13346	7.39018	7.92203	1.2405
ATP8B4	3.76561	4.16019	3.80265	4.9562	4.54867	5.04385	1.24046
MFAP4	4.35762	4.2574	4.68567	5.56077	5.68304	5.24244	1.2395
FPR3	6.1655	5.35763	5.45055	7.37085	6.47711	7.18803	1.23933
FAM111A	5.69249	5.35403	6.2908	7.17822	7.2118	7.09092	1.239
CAMK2D	5.27336	5.78202	5.71544	6.86585	7.15843	6.7343	1.23778
CARD8	6.51494	5.73581	6.42831	7.33599	7.88911	7.89446	1.23773
LIMCH1	4.6451	4.33037	4.52623	5.91599	5.58926	5.2003	1.23729
ANXA1	8.27599	7.52196	7.97918	10.5518	9.26254	9.57558	1.23606
TGFBR2	4.66631	4.13376	3.54835	5.10121	4.86797	5.28686	1.23547
LYSMD2	7.22563	6.6563	7.34841	9.39693	8.49546	8.33223	1.23524
TM6SF1	4.86694	4.30556	5.35362	6.37653	5.67815	5.86916	1.2339
LNPEP	4.16916	4.04257	3.84591	4.91304	5.22588	4.73565	1.23362
POC1B	4.85523	4.68222	5.52352	6.42121	6.46682	5.68736	1.23335
44445	4.36013	4.59842	5.27426	5.89789	5.69524	5.9513	1.23267
NXPE3	4.07401	4.0928	4.00049	5.26832	4.83983	4.88375	1.23215
CD52	8.61031	7.79539	8.61436	10.0748	10.7309	10.0179	1.23196
DHRS9	6.31645	5.55506	6.69054	7.64103	7.6922	7.52464	1.23143
SGK223	6.40306	5.64353	6.13743	7.72352	7.40504	7.25821	1.23112
RP11-5C23.1	4.09211	4.09203	4.84674	5.77348	5.16288	5.0918	1.23001
HPCAL1	5.80494	4.58425	5.22304	6.61005	6.20362	6.37652	1.22918
CHST7	5.21893	5.4338	4.3296	6.28596	6.29507	5.83366	1.22909
CCDC88C	4.37637	4.24071	3.66489	4.81673	5.04874	5.20802	1.22729
ATP10D	5.5944	5.18377	5.96736	6.76374	7.08369	6.66194	1.22477
ABCD2	2.54376	2.43197	2.22761	3.27612	2.75825	2.7876	1.2247
CR1	4.96961	4.82161	4.47863	5.89553	6.06936	5.51117	1.22468
GBGT1	5.16892	4.5199	5.70969	6.42742	6.12125	6.30339	1.22428
TRIM4	3.30075	3.16559	2.90537	3.85679	3.87651	3.73887	1.22413
LDLR	3.8772	3.33863	3.60567	4.60265	4.34002	4.29748	1.22351
SDC4	7.14014	7.13825	7.44941	8.79066	8.91035	8.87834	1.22329
CA12	5.79215	5.21289	4.85545	6.53901	6.05617	6.80102	1.22293
XPNPEP1	6.85284	5.66625	5.40614	7.56221	7.18495	7.17147	1.22278
LOC100507165	3.38432	3.69309	3.97405	4.8024	4.52512	4.16852	1.2212
AP1S2	5.74564	5.62962	5.59965	7.61651	6.80315	6.29951	1.22058
LY96	8.27631	7.38751	7.92847	10.351	9.08986	9.35176	1.22043
CARD16	7.1528	6.4298	7.10006	8.79615	8.33056	8.11115	1.22024
CR1	3.97002	3.71153	3.91945	4.55841	4.62848	4.9576	1.21925
LAPTM5	9.73948	7.68275	9.48618	11.1536	10.859	10.7884	1.21899
ICAM3	7.2396	5.88089	7.54623	8.34143	8.22605	8.62096	1.21879
RARRES2	6.99054	6.12316	7.01908	8.14369	8.46258	7.9314	1.21879
LOC100310756	5.22884	4.45963	4.82982	5.9432	6.06936	5.68072	1.21869
HNRNPLL	3.38118	3.01061	3.10202	3.73097	3.75365	4.07449	1.21754
FCGR2C	5.89795	5.76432	5.29614	6.87125	6.95141	6.82362	1.21747
SULF1	4.7264	4.37664	4.27158	5.48853	5.88127	4.91125	1.21731
PLA2G7	8.53616	7.20595	8.42892	10.5782	8.98769	9.85112	1.21704
LCP1	9.21627	7.75649	8.6685	10.6989	10.1358	10.2833	1.21359
LYN	7.15749	7.14793	7.10447	9.41802	8.22479	8.33313	1.21327
HLA-DOA	5.81439	5.30774	5.23479	6.80446	6.37911	6.65649	1.21295
DCK	7.78532	7.16772	7.12951	8.76742	9.63506	8.37459	1.21259
MID1	4.61441	4.91549	4.45559	6.05331	5.39937	5.49732	1.21197
LY86	7.41079	6.75009	7.60215	9.68543	8.46021	8.22156	1.21156
LPAR5	3.91705	3.44185	3.70437	4.867	4.27697	4.25248	1.21089
OXCT1	6.2059	6.90343	6.01764	7.70565	7.81927	7.6275	1.21046
RHOH	6.72069	7.08856	6.69754	7.68351	8.88836	8.22173	1.20904
ATF1	5.78113	6.01335	5.22371	6.66241	7.25314	6.65801	1.20892
STX11	4.84517	4.24907	4.63826	6.05632	5.16808	5.37555	1.20881
P2RX5	7.32908	6.44241	7.17332	7.89359	9.07402	8.33724	1.20817
HCN1	2.43962	2.68844	2.39624	2.79323	3.26576	3.02767	1.20764
DNAJA4	3.44573	2.93947	2.85677	3.58413	3.64008	3.93636	1.2076
GPR34	7.82747	6.9152	6.97458	8.71463	8.81241	8.66839	1.2062
AC006129.2	2.78739	2.80475	2.83845	3.22935	3.51739	3.41883	1.20579
LOC285957	2.56942	2.46798	2.16288	2.82511	2.82557	3.03094	1.20573
ARL4C	6.32481	5.7164	6.47402	7.37199	7.42144	7.51644	1.20495
RHOBTB1	4.05358	4.49283	4.04286	5.42496	4.9177	4.82292	1.20464
CHSY3	3.23884	3.28281	3.21875	4.14018	3.88513	3.70379	1.20417
TRAF3IP3	6.46998	5.78674	6.53901	7.74161	7.65875	7.22517	1.20376
GSTK1	7.96606	6.5373	7.75495	9.47534	8.4944	8.82068	1.20361
LETM2	2.91556	2.80161	2.98553	3.43841	3.46764	3.56363	1.20304
STK38L	5.57231	5.3551	6.06568	6.92348	7.08975	6.42507	1.20274
CBS	5.63201	4.86393	4.96245	6.74559	5.81905	6.02316	1.20244
PAM	7.65778	6.94858	7.8622	8.70706	9.06536	9.24221	1.20233
CD302	6.61172	6.33584	7.34167	8.32412	7.85156	8.20584	1.2017
CLIC2	6.61543	5.8882	6.12886	7.32696	7.50996	7.55036	1.20152
TPP1	8.14921	7.11047	7.6901	9.66697	8.43578	9.46854	1.20137
CD180	5.98909	5.01266	5.39056	6.16828	6.94519	6.57901	1.20132
RNASE6	8.13793	6.69636	7.82459	8.63766	9.49315	9.08531	1.20112
BTN3A1	5.43934	4.47049	5.12044	5.96219	6.00821	6.08247	1.2011
CHCHD10	8.54347	7.81016	7.64912	10.3996	8.82275	9.60068	1.20082
HSPB1	8.89275	7.98927	8.38884	9.82504	9.99626	10.5238	1.2008
CPNE8	5.22922	4.89043	5.37651	6.38273	5.8454	6.37935	1.20078
RNF180	2.6468	2.4453	2.6158	3.37209	2.94158	2.94158	1.20075
NFKB1	6.85274	5.8393	7.28752	8.08251	7.83532	8.07232	1.20073
ARMCX6	7.96331	7.62837	7.28356	9.29982	9.18782	8.96843	1.20025
ITM2A	7.73278	6.78455	8.26851	9.26275	9.03932	9.04479	1.20017
ERICH1	5.63554	5.55568	6.03654	4.91887	4.6627	4.74464	0.831577
LOC100128840	5.26063	6.03644	5.09948	4.38179	4.82723	4.39282	0.829555
RPA4	5.0509	5.14032	5.05873	3.9441	4.57791	4.12857	0.829549
ZNF667	6.01334	6.36768	6.42605	4.66436	5.59647	5.34038	0.82954
SLC47A1	7.91685	7.91849	8.89238	7.44889	6.81813	6.24072	0.829342
TP53TG3	6.69529	7.06255	7.37368	5.39581	6.13918	5.96857	0.828315
NANOS1	6.76375	8.07128	7.62844	5.90815	6.51373	6.17626	0.827928
OTUD3	7.30262	6.92417	6.34883	5.29171	5.55823	6.18378	0.82786
LDHAL6A	4.37384	4.30307	4.42667	3.3537	3.75232	3.73444	0.82729
ND6	7.89937	8.08981	8.39972	7.17045	7.17893	5.80506	0.826377
ALG1	4.9473	5.81905	5.22038	4.38179	4.43154	4.393	0.826081
COX20	7.06041	7.28236	7.99019	5.91288	6.24247	6.28729	0.825804
RP11-480D4.6	3.31126	3.84893	4.04769	2.94481	3.13685	3.17243	0.825677
LOC81691	7.039	7.46742	6.27871	5.21977	6.08215	5.85806	0.82559
STMN1	3.92775	3.98554	3.43788	2.84148	3.39556	3.10179	0.82272
SLC4A11	7.72477	9.15849	8.98041	6.69616	7.70791	6.86644	0.822409
BC016656	3.6367	3.97405	4.21757	3.19703	3.26653	3.24937	0.82116
SOX12	5.30846	5.53497	5.5318	4.89229	3.93548	4.61879	0.821153
ZSCAN16	6.2006	6.74184	6.55755	5.17893	5.46832	5.36474	0.821128
GXYLT2	10.1749	8.79591	10.1773	7.45529	8.27737	8.17934	0.820364
TCAIM	5.86526	6.9594	7.12554	5.66433	5.42228	5.27691	0.820218
CPN1	5.98411	6.54568	6.04752	5.04495	5.01728	5.15813	0.819298
TRAIP	6.44044	6.83134	5.85407	5.04236	5.32264	5.26414	0.817174
FREM2	3.07892	2.86512	3.49174	2.75159	2.53004	2.41594	0.815786
FNDC5	8.18697	8.91064	9.04515	6.79071	7.20749	7.31963	0.815439
LINC00849	9.72583	9.33463	10.406	7.67134	8.34582	8.00165	0.815123
WEE2-AS1	4.87433	4.91166	5.38058	3.89478	4.05921	4.40858	0.815119
RP4-773N10.4	5.95005	5.4868	6.21676	4.47736	4.61557	5.29048	0.814757
FAM230C	3.17864	3.34144	3.5337	2.66288	2.86679	2.65985	0.81457
RAD52	6.02195	5.53998	6.161	4.50406	5.29306	4.6254	0.813777
BRWD1-IT2	4.22399	4.91166	5.15366	3.74766	4.18025	3.68849	0.812944
CCNJ	6.56922	7.09724	6.90736	5.61546	5.11933	5.98502	0.812674
ZNF213-AS1	4.18266	4.86034	4.59058	3.58767	3.89104	3.59362	0.812137
LOC100190986	5.74177	5.78573	5.9039	4.3774	4.47961	5.29473	0.811853
ZNF738	7.7951	8.48018	6.98074	5.85731	6.558	6.46195	0.811715
CCNJL	5.28807	5.73513	5.93936	4.87	4.16315	4.73045	0.811411
FUS	3.57013	3.83197	4.06347	3.08512	3.10882	3.10882	0.811365
RP11-498C9.15	6.10977	6.72557	7.20009	4.9863	5.74718	5.51995	0.811233
TRAM2	6.29965	6.58518	6.16753	4.93298	5.29448	5.20802	0.810161
STAM-AS1	2.80929	3.46815	3.37742	2.75159	2.52151	2.52461	0.807645
CSPG4	5.05846	4.82433	5.6513	4.28137	3.88567	4.36963	0.807043
PLCB3	6.687	7.99468	7.56068	6.02397	5.60102	6.31286	0.806472
CEP72	5.50874	6.57128	6.1987	4.4378	5.07723	5.19177	0.804586
TFAP2A	5.84676	5.47452	6.4818	4.37217	4.75153	5.19408	0.80423
TEX14	5.8761	5.58282	5.76519	4.35064	4.23923	5.25587	0.803858
TMEM108	4.43934	4.62893	5.27877	3.86283	3.62326	4.02875	0.802593
ZNF362	3.75538	3.75041	4.18715	3.30192	2.97164	3.10901	0.802414
TCP11	5.14346	5.47237	5.05723	3.84972	4.00872	4.68914	0.800583
LOC441601	6.04126	7.22631	5.9731	5.14916	5.27051	4.97593	0.800159
HHAT	5.87706	7.11705	6.53264	5.10608	4.9527	5.55979	0.799855
LOC100133315	5.29504	6.11311	6.52503	4.42499	4.75108	5.12443	0.797432
KANK3	7.81171	8.52898	8.09756	6.55149	5.90482	7.02843	0.797305
RIPK4	8.25789	8.8865	9.42701	6.10147	7.52249	7.542	0.796569
VPRBP	4.87043	5.12452	5.35616	4.03305	4.02229	4.16405	0.795994
ENC1	7.73153	9.37378	7.69906	6.88602	6.60127	6.22105	0.794551
LOC102723864	6.27587	7.62525	6.31829	5.53953	5.15775	5.36704	0.7945
LOC284219	6.46682	7.27218	7.35708	5.40428	5.81513	5.52341	0.793646
C6orf163	5.29173	5.69527	5.25466	4.02874	4.29734	4.55754	0.793245
NASP	8.9083	8.57193	8.88897	6.57575	6.7898	7.53613	0.792656
CDC42-IT1	3.67547	3.48602	4.28455	3.01862	3.06316	2.98872	0.792458
POLH	4.94215	5.17519	4.76302	3.72345	4.17463	3.87342	0.791076
SHE	9.3397	9.00337	9.83338	6.82111	7.20265	8.25922	0.790837
LOC101060181	8.49435	8.62589	7.73393	6.08064	6.13668	7.38616	0.78874
RNF17	7.35647	8.11636	8.36045	5.31328	6.89577	6.44952	0.782879
AC099850.1	5.87851	5.96501	4.89735	4.33735	4.26168	4.50522	0.78277
HELLS	8.67225	8.81789	8.55715	7.54362	6.94066	5.88678	0.78208
LOC100505874	6.83679	6.85269	7.96727	5.57902	5.06852	6.27365	0.781336
ZNF664	5.97893	6.56869	7.11536	5.24203	4.83541	5.26856	0.780452
CYS1	6.66785	5.84081	6.99194	4.7177	5.65361	4.82725	0.779389
LOC100134317	7.55809	7.62273	9.11574	5.98267	7.01485	5.93064	0.779046
WDR20	5.8501	6.02128	6.98383	4.46476	5.26623	4.95237	0.778742
PDSS2	7.62757	7.79624	7.8076	5.69021	6.57222	5.82633	0.778634
ZNF485	5.31839	6.52357	6.27689	4.25026	4.98604	4.87043	0.778567
FBN3	5.91986	7.152	6.62918	4.68405	4.97409	5.65525	0.777288
CCZ1B	5.46443	4.71921	6.06646	3.91363	4.32119	4.3454	0.774162
TRIM66	6.09231	5.2826	6.79313	4.54591	4.87018	4.64712	0.774063
ZNF662	5.59978	6.38002	6.13281	4.21968	4.53402	5.22871	0.771971
CCDC147	4.12524	4.62885	4.43891	3.42819	3.50659	3.23255	0.770661
ADAT2	4.81017	6.17728	5.90818	4.12859	4.33353	4.54988	0.77014
GART	7.08471	8.21873	8.74868	6.41814	6.44641	5.62193	0.768601
RP13-39P12.3	6.52809	6.4358	7.24258	5.20249	5.15348	5.16412	0.768075
ZNF496	5.83635	5.20309	5.89946	4.26521	4.35936	4.37479	0.767426
MLLT4-AS1	4.38145	4.5457	4.50406	3.49075	3.56794	3.24657	0.767263
CALN1	5.05258	5.69134	5.41413	4.52145	3.98746	3.8469	0.764685
LOC100287497	4.08661	4.9519	4.42374	3.32495	3.13174	3.81536	0.763026
RFX6	4.11011	4.63145	4.21139	3.26539	3.28972	3.29908	0.760768
ZNF137P	5.5154	5.83928	6.55644	3.82774	5.03845	4.73458	0.759348
ZNF880	6.39707	8.15385	8.00988	5.90398	5.71717	5.48635	0.758284
BLZF1	4.72471	3.59341	4.25026	3.08003	3.26192	3.18049	0.757651
ENO1-AS1	5.06186	5.81905	5.02637	3.54085	4.06347	4.39418	0.754277
LOC642852	7.48643	7.05431	7.39037	5.59816	6.4126	4.49394	0.75257
BC032415	3.47653	4.08085	4.40381	2.68894	3.20071	3.10882	0.752305
ZNF345	5.60709	6.40722	4.97123	3.83236	4.58429	4.25666	0.746123
DCAF4	5.72194	6.14024	6.78758	4.24339	4.9782	4.64173	0.743351
PLEKHG4B	6.32183	7.20175	7.09371	4.82268	4.33865	6.14349	0.74233
MAEL	7.75429	9.03825	7.9255	5.26063	6.81447	6.07422	0.734254
LOC101927093	7.28053	7.49987	7.41542	6.37268	4.76978	5.07848	0.73081
BC052775	5.35165	4.83992	5.78782	3.13606	4.27382	4.19465	0.726218
ADAL	6.78534	7.9054	6.89009	4.62777	5.45699	5.54935	0.724444
LINC00837	4.14601	5.11183	4.40382	2.79908	3.54472	3.55273	0.724402
LOC100505874	4.85826	4.73189	4.74953	3.57233	3.4843	3.28503	0.721192
SGK494	5.95866	6.53654	7.1852	4.06639	4.53253	5.57319	0.720113
LINC00328	4.93172	5.4142	5.63135	3.08674	3.71337	4.651	0.716712
SLCO1A2	4.79667	4.77664	5.7657	3.39468	3.58214	4.01673	0.716705
TLR8-AS1	5.40446	6.17541	6.1551	4.45931	4.1663	4.04972	0.714708
SNORA21	5.77888	6.68665	6.15361	4.50017	5.00276	3.75369	0.711989
CR936796	4.50406	6.36019	5.82235	4.15492	3.81576	3.71973	0.700586
LOC101927841	9.18191	8.04079	8.21886	5.14992	6.18094	6.45797	0.699204
UROS	6.09839	7.64467	5.85389	4.92047	4.2128	4.54851	0.698158
LINC00479	8.33724	8.75383	10.4097	5.53953	6.7613	6.83019	0.695654
EIF3C	5.45989	5.9096	6.71355	4.37547	4.57546	3.60905	0.694572
LOC100271840	4.62764	3.80362	4.13568	2.67703	2.72099	3.30287	0.692363
TAF15	6.42139	5.79204	7.15843	4.43253	4.98038	3.93636	0.689106
C6orf132	4.97349	5.26995	6.64295	4.23516	3.45025	3.61733	0.66934
NASP	4.11981	4.50438	5.32193	3.13606	3.51152	2.63185	0.665377
ANKRD7	5.08238	6.82595	5.08058	3.31985	3.63096	4.23219	0.658253
LOC100507462	3.81993	4.79037	3.42799	2.49498	2.82742	2.6002	0.658117
TDRD10	7.47484	7.01512	7.9448	4.40266	5.15237	5.13626	0.654845
EIF4G3	4.7021	6.5043	5.60218	3.28958	4.28207	3.37132	0.651035
RP11-769O8.3	4.64985	4.769	6.23629	3.62503	3.48206	3.07806	0.650595
RBM46	6.2538	6.53359	7.4025	3.90072	3.85277	5.20293	0.641728
FOXR2	3.40036	5.18485	4.97178	2.74877	2.67426	3.02933	0.62347
BC017398	6.40422	6.32634	7.06992	3.34027	4.26313	4.60318	0.616479
TPTE2P6	5.02715	6.86089	5.41413	2.80368	3.50669	3.53864	0.569236
KRAS	4.0234	6.38157	5.44194	2.97472	2.96123	3.03538	0.566124
STAU2	4.75542	5.94658	4.84151	2.95355	2.94558	2.83552	0.561948
DCAF4L1	7.3162	8.56108	8.88043	3.45954	4.03325	6.4149	0.561752
